# Supplementary material for: VEGFD signaling balances stability and activity-dependent structural plasticity of dendrites
Source: Cell Mol Life Sci. 2024 Aug 19;81(1):354. doi: 10.1007/s00018-024-05357-2 (PMC11335284; doi:10.1007/s00018-024-05357-2)
Supplement: Supplementary file 1 — Supplementary file1 (XLSX 389 KB) [file 18_2024_5357_MOESM1_ESM.xlsx]

## Sheet: Read me
This file includes the source data used in Figures of the paper entitled 'VEGFD signaling balances stability and activity-dependent structural plasticity of dendrites' by Aksan et al.
Each tab refers to an individual figure panel.

## Sheet: Fig. 1b
Lifeact-GFP FRAP recovery curves from individual spines of cultured hippocampal neurons treated as indicated normalized to average pre-bleach fluorescence.
		control - 5 min																																						rVEGFD - 5 min
	time in seconds	spine 1	spine 2	spine 3	spine 4	spine 5	spine 6	spine 7	spine 8	spine 9	spine 10	spine 11	spine 12	spine 13	spine 14	spine 15	spine 16	spine 17	spine 18	spine 19	spine 20	spine 21	spine 22	spine 23	spine 24	spine 25	spine 26	spine 27	spine 28	spine 29	spine 30	spine 31	spine 32	spine 33	spine 34	spine 35	spine 36	spine 37		spine 1	spine 2	spine 3	spine 4	spine 5	spine 6	spine 7	spine 8	spine 9	spine 10
	0	0.101	0.13	0.096	0.339	0.197	0.217	0.373	0.165	0.102	0.168	0.097	0.147	0.225	0.334	0.108	0.178	0.107	0.322	0.109	0.241	0.115	0.138	0.073	0.098	0.114	0.293	0.061	0.065	0.049	0.117	0.095	0.092	0.065	0.062	0.353	0.163	0.102		0.325	0.335	0.2	0.136	0.257	0.181	0.089	0.195	0.143	0.057
	1.48	0.131	0.184	0.109	0.458	0.339	0.293	0.326	0.237	0.137	0.25	0.148	0.216	0.34	0.435	0.163	0.387	0.14	0.547	0.155	0.318	0.191	0.223	0.083	0.116	0.14	0.358	0.104	0.111	0.102	0.201	0.147	0.123	0.121	0.085	0.466	0.299	0.159		0.487	0.424	0.282	0.2	0.256	0.23	0.12	0.278	0.212	0.077
	2.96	0.151	0.196	0.154	0.457	0.319	0.247	0.685	0.372	0.162	0.299	0.155	0.266	0.333	0.488	0.207	0.496	0.198	0.488	0.193	0.395	0.247	0.18	0.12	0.158	0.188	0.458	0.146	0.145	0.118	0.205	0.2	0.195	0.169	0.108	0.569	0.406	0.239		0.564	0.484	0.362	0.23	0.35	0.307	0.148	0.35	0.27	0.081
	4.44	0.126	0.276	0.2	0.554	0.463	0.33	0.497	0.269	0.206	0.268	0.198	0.284	0.43	0.591	0.253	0.517	0.281	0.539	0.232	0.463	0.224	0.401	0.116	0.16	0.222	0.47	0.183	0.195	0.173	0.25	0.224	0.18	0.211	0.133	0.632	0.477	0.287		0.656	0.602	0.392	0.271	0.351	0.326	0.189	0.413	0.319	0.109
	5.92	0.177	0.25	0.163	0.547	0.59	0.324	0.654	0.294	0.177	0.245	0.187	0.37	0.455	0.667	0.264	0.425	0.231	0.581	0.284	0.468	0.291	0.333	0.143	0.21	0.266	0.571	0.198	0.24	0.178	0.306	0.233	0.227	0.192	0.139	0.662	0.543	0.341		0.69	0.647	0.443	0.309	0.471	0.32	0.228	0.428	0.352	0.122
	7.4	0.171	0.265	0.169	0.632	0.466	0.428	0.497	0.383	0.226	0.355	0.209	0.405	0.459	0.759	0.339	0.448	0.234	0.684	0.294	0.471	0.295	0.33	0.2	0.258	0.285	0.701	0.233	0.248	0.2	0.341	0.252	0.235	0.229	0.181	0.706	0.597	0.359		0.746	0.754	0.476	0.364	0.474	0.363	0.247	0.48	0.419	0.133
	8.88	0.178	0.393	0.218	0.635	0.433	0.387	0.465	0.453	0.24	0.36	0.271	0.384	0.576	0.687	0.349	0.521	0.318	0.673	0.281	0.494	0.3	0.451	0.15	0.251	0.27	0.67	0.28	0.289	0.222	0.356	0.315	0.241	0.261	0.211	0.658	0.634	0.388		0.804	0.622	0.558	0.391	0.629	0.396	0.256	0.554	0.435	0.137
	10.36	0.193	0.311	0.223	0.602	0.613	0.368	0.911	0.505	0.229	0.397	0.256	0.451	0.58	0.841	0.374	0.663	0.271	0.865	0.358	0.592	0.369	0.245	0.246	0.274	0.337	0.695	0.283	0.324	0.26	0.371	0.326	0.242	0.291	0.204	0.732	0.674	0.425		0.842	0.729	0.588	0.378	0.478	0.409	0.294	0.57	0.465	0.143
	11.84	0.206	0.416	0.239		0.442	0.334	0.586	0.654	0.247	0.482	0.256	0.438	0.605	0.796	0.406	0.549	0.3	0.86	0.395	0.608	0.328	0.321	0.174	0.312	0.321	0.722	0.282	0.336	0.318	0.355	0.323	0.323	0.315	0.239	0.689	0.704	0.427		0.815	0.84	0.655	0.465	0.502	0.454	0.291	0.616	0.484	0.156
	13.32	0.213	0.388	0.253	0.816	0.644	0.41	0.647	0.407	0.244	0.364	0.297	0.541	0.615	0.769	0.46	0.423	0.4	0.992	0.35	0.667	0.4	0.365	0.165	0.332	0.356	0.697	0.302	0.357	0.299	0.402	0.334	0.336	0.378	0.234	0.711	0.745	0.464		0.855	0.677	0.718	0.417	0.438	0.474	0.295	0.616	0.532	0.181
	14.8	0.234	0.399	0.262	0.625	0.612	0.508	0.674	0.568	0.282	0.543	0.32	0.544	0.665	0.872	0.482	0.91	0.378	1.007	0.364	0.65	0.396	0.394	0.172	0.358	0.415	0.775	0.33	0.364	0.321	0.411	0.395	0.292	0.327	0.272	0.733	0.772	0.501		0.946	0.769	0.662	0.45	0.549	0.544	0.339	0.698	0.586	0.183
	16.28	0.249	0.391	0.286	0.582	0.551	0.51	0.6	0.428	0.31	0.381	0.336	0.503	0.641	0.888	0.469	0.63	0.311	0.759	0.389	0.633	0.36	0.361	0.218	0.351	0.466	0.755	0.344	0.398	0.354	0.532	0.412	0.364	0.423	0.249	0.751	0.849	0.528		0.913	0.761	0.651	0.45	0.516	0.581	0.353	0.636	0.592	0.182
	17.76	0.226	0.478	0.257	0.684	0.472	0.435	0.708	0.579	0.284	0.512	0.339	0.593	0.743	0.784	0.519	0.613	0.43	0.956	0.442	0.622	0.388	0.357	0.239	0.34	0.475	0.878	0.391	0.457	0.374	0.515	0.397	0.366	0.408	0.305	0.762	0.838	0.528		0.934	0.839	0.686	0.53	0.607	0.542	0.387	0.744	0.598	0.196
	19.24	0.246	0.559	0.283	0.817	0.827	0.447	0.88	0.516	0.369	0.443	0.348	0.54	0.607	0.817	0.553	0.651	0.396	0.716	0.428	0.748	0.422	0.473	0.238	0.37	0.382	0.811	0.4	0.453	0.334	0.54	0.396	0.305	0.418	0.305	0.802	0.871	0.594		0.878	0.876	0.731	0.483	0.57	0.498	0.38	0.786	0.608	0.195
	20.72	0.223	0.487	0.29	0.651	0.525	0.422	0.901	0.52	0.339	0.404	0.408	0.596	0.714	0.839	0.554	0.671	0.447	0.808	0.415	0.671	0.427	0.458	0.229	0.456	0.442	0.792	0.398	0.495	0.344	0.458	0.429	0.346	0.383	0.336	0.817	0.804	0.562		0.899	0.892	0.747	0.547	0.744	0.642	0.388	0.727	0.586	0.249
	22.2	0.271	0.504	0.314	0.668	0.74	0.474	0.832	0.643	0.319	0.448	0.342	0.649	0.677	1.024	0.595	0.784	0.46	1.081	0.441	0.624	0.47	0.351	0.246	0.416	0.473	0.662	0.408	0.493	0.395	0.599	0.45	0.402	0.455	0.293	0.827	0.861	0.588		0.927	0.949	0.718	0.518	0.75	0.615	0.409	0.786	0.653	0.227
	23.68	0.279	0.596	0.311	0.754	0.676	0.375	0.898	0.658	0.303	0.402	0.41	0.625	0.727	0.813	0.63	0.738	0.489	0.84	0.455	0.633	0.518	0.401	0.292	0.433	0.416	0.814	0.469	0.529	0.38	0.627	0.464	0.375	0.497	0.354	0.843	0.869	0.586		0.962	0.824	0.813	0.557	0.726	0.6	0.471	0.765	0.638	0.234
	25.16	0.297	0.53	0.316	0.599	0.74	0.537	0.809	0.577	0.367	0.477	0.377	0.682	0.662	0.905	0.608	0.843	0.319	0.839	0.516	0.79	0.59	0.511	0.288	0.502	0.576	0.756	0.439	0.488	0.373	0.594	0.458	0.375	0.465	0.36	0.82	0.896	0.655		0.944	0.84	0.781	0.557	0.733	0.59	0.464	0.716	0.641	0.242
	26.64	0.287	0.511	0.321	0.798	0.924	0.49	0.838	0.704	0.353	0.467	0.387	0.604	0.654	0.763	0.646	0.65	0.375	0.742	0.532	0.648	0.501	0.438	0.281	0.444	0.553	0.774	0.464	0.521	0.393	0.51	0.508	0.395	0.516	0.33	0.817	0.886	0.602		0.96	0.822	0.783	0.544	0.564	0.616	0.407	0.811	0.624	0.249
	28.12	0.313	0.594	0.348	0.636	0.778	0.582	1.07	0.549	0.396	0.472	0.489	0.783	0.681	0.873	0.64	0.684	0.554	1.033	0.549	0.71	0.462	0.49	0.301	0.476	0.524	0.967	0.481	0.528	0.376	0.679	0.5	0.485	0.453	0.375	0.846	0.92	0.656		0.968	0.825	0.794	0.629	0.675	0.603	0.45	0.686	0.699	0.284
	29.6	0.304	0.572	0.302	0.775	1.014	0.685	0.579	0.621	0.354	0.551	0.43	0.71	0.663	0.707	0.728	0.831	0.482	0.902	0.434	0.675	0.576	0.58	0.239	0.439	0.52	0.862	0.491	0.536	0.436	0.529	0.517	0.428	0.539	0.372	0.797	0.932	0.652		0.938	0.856	0.798	0.589	0.791	0.624	0.448	0.722	0.709	0.286
	31.08	0.291	0.614	0.353	0.727	0.612	0.46	0.793	0.614	0.412	0.496	0.413	0.725	0.636	0.835	0.706	0.758	0.563	1.238	0.571	0.633	0.554	0.768	0.304	0.447	0.516	0.852	0.482	0.545	0.44	0.648	0.476	0.399	0.485	0.413	0.756	0.988	0.642		0.95	0.927	0.769	0.677	0.776	0.679	0.518	0.761	0.691	0.265
	32.56	0.317	0.747	0.31	0.743	0.836	0.525	0.942	0.772	0.351	0.479	0.481	0.772	0.709	0.742	0.727	0.951	0.55	1.073	0.52	0.702	0.463	0.492	0.395	0.552	0.565	0.799	0.557	0.506	0.412	0.66	0.522	0.422	0.517	0.413	0.737	0.933	0.698		0.929	0.994	0.896	0.607	0.637	0.688	0.53	0.809	0.657	0.279
	34.04	0.373	0.6	0.346	0.688	0.715	0.444	0.877	0.916	0.351	0.495	0.465	0.775	0.682	0.727	0.838	0.803	0.566	0.926	0.514	0.747	0.494	0.825	0.286	0.464	0.555	0.787	0.498	0.583	0.469	0.6	0.485	0.481	0.533	0.386	0.835	0.898	0.694		0.911	0.911	0.836	0.587	0.882	0.762	0.525	0.778	0.686	0.285
	35.52	0.311	0.659	0.34	0.68	0.721	0.561	1.612	0.562	0.375	0.394	0.496	0.737	0.68	0.732	0.705	0.725	0.585	0.83	0.595	0.716	0.546	0.519	0.517	0.495	0.63	0.824	0.538	0.556	0.459	0.66	0.523	0.461	0.514	0.427	0.77	0.95	0.731		0.937	0.989	0.855	0.689	0.736	0.63	0.47	0.76	0.677	0.284
	37	0.309	0.785	0.401	0.822	0.832	0.758	0.84	0.864	0.4	0.507	0.437	0.774	0.666	0.751	0.722	0.772	0.647	1.148	0.516	0.661	0.491	0.5	0.473	0.479	0.585	0.891	0.55	0.564	0.447	0.851	0.513	0.466	0.558	0.426	0.785	0.926	0.683		0.934	0.818	0.833	0.631	0.775	0.698	0.493	0.853	0.69	0.329
	38.48	0.339	0.692	0.383	0.828	0.943	0.653	0.807	0.632	0.412	0.524	0.538	0.74	0.605	0.829	0.797	0.842	0.68	0.819	0.61	0.821	0.569	0.539	0.305	0.583	0.586	0.884	0.537	0.662	0.457	0.641	0.488	0.484	0.554	0.4	0.783	0.899	0.72		0.921	0.955	0.818	0.616	0.663	0.656	0.548	0.857	0.726	0.311
	39.96	0.317	0.728	0.328	0.817	0.698	0.443	0.923	0.908	0.434	0.481	0.519	0.802	0.566	0.811	0.761	0.852	0.708	0.726	0.55	0.92	0.557	0.519	0.401	0.483	0.596	0.987	0.578	0.592	0.495	0.64	0.541	0.48	0.517	0.444	0.736	0.964	0.686		0.987	0.953	0.755	0.734	0.823	0.85	0.548	0.781	0.733	0.335
	41.44	0.366	0.717	0.359	0.573	0.93	0.56	0.9	0.87	0.43	0.629	0.545	0.746	0.593	0.874	0.757	0.837	0.566	1.126	0.555	0.735	0.591	0.753	0.388	0.548	0.737	0.841	0.587	0.64	0.471	0.703	0.54	0.472	0.563	0.521	0.7	0.922	0.714		0.929	0.959	0.772	0.739	0.865	0.713	0.535	0.835	0.725	0.316
	42.92	0.391	0.769	0.356	0.666	0.815	0.518	0.77	0.857	0.415	0.54	0.527	0.806	0.609	0.721	0.793	0.939	0.599	1.135	0.61	0.798	0.556	0.54	0.498	0.536	0.566	0.856	0.568	0.616	0.523	0.755	0.545	0.544	0.535	0.472	0.729	0.864	0.717		0.94	0.868	0.83	0.643	0.929	0.723	0.55	0.763	0.718	0.331
	44.4	0.343	0.789	0.412	0.764	0.619	0.62	0.804	0.72	0.477	0.553	0.478	0.718	0.67	0.747	0.813	0.942	0.661	1.134	0.569	0.784	0.579	0.578	0.425	0.603	0.702	0.907	0.565	0.589	0.505	0.626	0.555	0.513	0.576	0.458	0.75	0.916	0.668		0.916	0.967	0.811	0.736	0.756	0.818	0.571	0.803	0.732	0.336
	45.88	0.355	0.733	0.396	0.701	0.765	0.502	0.992	0.735	0.435	0.485	0.584	0.754	0.579	0.812	0.793	0.715	0.75	0.789	0.69	0.771	0.56	0.661	0.457	0.592	0.654	0.927	0.616	0.615	0.508	0.65	0.541	0.472	0.534	0.509	0.708	0.874	0.699		0.926	0.947	0.856	0.692	0.723	0.763	0.592	0.772	0.734	0.317
	47.36	0.366	0.735	0.404	0.609	0.99	0.447	0.693	0.846	0.447	0.627	0.482	0.833	0.645	0.772	0.767	1.164	0.586	1.038	0.65	0.702	0.726	0.66	0.603	0.601	0.595	0.802	0.637	0.607	0.528	0.831	0.534	0.572	0.628	0.533	0.764	0.876	0.69		0.91	1.279	0.786	0.741	0.887	0.813	0.555	0.866	0.701	0.339
	48.84	0.314	0.736	0.455	0.738	0.613	0.598	0.611	0.691	0.477	0.545	0.522	0.77	0.682	0.818	0.846	0.822	0.774	0.8	0.625	0.718	0.58	0.621	0.409	0.526	0.739	0.85	0.623	0.633	0.546	0.734	0.549	0.518	0.598	0.486	0.72	0.844	0.69		0.939	0.969	0.8	0.744	0.835	0.71	0.601	0.95	0.794	0.363
	50.32	0.349	0.754	0.487	0.652	0.736	0.509	1.06	0.622	0.447	0.537	0.541	0.758	0.659	0.781	0.893	0.785	0.615	0.806	0.668	0.694	0.545	0.497	0.319	0.607	0.639	0.997	0.648	0.605	0.531	0.645	0.626	0.455	0.662	0.546	0.676	0.971	0.754		0.969	0.801	0.856	0.799	0.916	0.76	0.53	0.845	0.717	0.34
	51.8	0.351	0.728	0.396	0.576	0.664	0.729	1.468	0.867	0.505	0.447	0.638	0.762	0.682	0.798	0.795	0.749	0.963	0.821	0.581	0.723	0.629	0.749	0.54	0.602	0.612	0.898	0.593	0.656	0.543	0.587	0.593	0.555	0.678	0.603	0.716	0.895	0.679		0.947	1.028	0.792	0.84	0.817	0.861	0.597	0.797	0.777	0.38
	53.28	0.421	0.798	0.442	0.775	0.953	0.561	0.913	0.849	0.465	0.526	0.557	0.783	0.646	0.863	0.795	0.826	0.628	1.118	0.7	0.587	0.667	0.584	0.503	0.612	0.513	0.937	0.609	0.641	0.517	0.684	0.576	0.593	0.661	0.555	0.662	0.864	0.744		0.957	1.036	0.841	0.747	0.844	0.88	0.6	0.847	0.765	0.409
	54.76	0.403	0.894	0.392	0.762	0.851	0.516	0.498	0.767	0.479	0.535	0.566	0.702	0.671	0.807	0.781	0.918	0.771	1.013	0.628	0.677	0.704	0.413	0.407	0.643	0.687	0.923	0.643	0.744	0.563	0.766	0.611	0.591	0.599	0.572	0.702	0.871	0.773		0.951	1.078	0.808	0.747	0.796	0.813	0.64	0.831	0.782	0.387
	56.24	0.327	0.772	0.464	0.7	0.867	0.551	0.709	0.783	0.582	0.597	0.472	0.704	0.727	0.799	0.842	0.777	0.906	1.187	0.684	0.695	0.844	0.495	0.446	0.581	0.599	0.901	0.66	0.695	0.573	0.786	0.631	0.519	0.679	0.587	0.752	0.849	0.763		0.937	0.903	0.864	0.769	0.897	0.786	0.601	0.882	0.754	0.387
	57.72	0.403	0.882	0.511	0.7	0.653	0.536	1.074	0.958	0.509	0.516	0.589	0.757	0.713	0.812	0.89	0.96	0.714	1.02	0.703	0.617	0.701	0.614	0.433	0.618	0.645	0.974	0.642	0.742	0.55	0.716	0.635	0.679	0.771	0.568	0.656	0.842	0.771		0.935	0.929	0.855	0.86	0.979	0.847	0.596	0.768	0.742	0.356
	59.2	0.416	0.812	0.438	0.663	0.762	0.578	0.786	0.882	0.522	0.463	0.59	0.803	0.69	0.916	0.848	0.99	0.75	0.923	0.705	0.685	0.69	0.577	0.423	0.743	0.627	0.922	0.651	0.692	0.596	0.724	0.66	0.637	0.744	0.554	0.723	0.847	0.712		0.992	0.961	0.806	0.832	0.927	0.869	0.611	0.785	0.695	0.394
	60.68	0.414	0.877	0.488	0.587	0.823	0.584	0.695	1.174	0.526	0.521	0.559	0.785	0.753	0.762	0.821	0.84	0.687	0.841	0.64	0.592	0.8	0.71	0.639	0.594	0.615	0.83	0.645	0.704	0.535	0.869	0.646	0.589	0.715	0.532	0.661	0.823	0.789		0.941	0.941	0.785	0.828	0.873	0.867	0.607	0.868	0.759	0.391
	62.16	0.413	0.9	0.494	0.663	0.764	0.47	1.238	1.146	0.626	0.543	0.504	0.697	0.869	0.876	0.839	0.827	0.818	0.999	0.62	0.59	0.622	0.511	0.467	0.639	0.515	0.892	0.737	0.682	0.6	0.692	0.668	0.677	0.672	0.623	0.645	0.747	0.764		0.983	0.96	0.811	0.799	1.042	0.776	0.636	0.898	0.729	0.382
	63.64	0.421	0.904	0.497	0.653	0.732	0.524	0.848	0.9	0.517	0.601	0.6	0.769	0.74	0.904	0.847	0.943	0.644	0.773	0.65	0.624	0.794	0.569	0.542	0.597	0.719	0.878	0.658	0.773	0.582	0.774	0.637	0.576	0.735	0.611	0.674	0.802	0.757		0.968	0.939	0.901	0.883	0.817	0.822	0.677	0.847	0.738	0.381
	65.12	0.423	0.861	0.527	0.719	0.748	0.492	0.862	0.83	0.604	0.616	0.692	0.818	0.812	0.881	0.822	0.998	0.833	0.787	0.587	0.54	0.656	0.616	0.426	0.598	0.704	0.982	0.669	0.761	0.601	0.792	0.717	0.671	0.737	0.574	0.708	0.825	0.79		0.989	0.9	0.822	0.875	0.754	0.803	0.657	0.832	0.784	0.416
	66.6	0.394	0.897	0.488	0.652	0.878	0.645	0.881	0.865	0.541	0.539	0.561	0.712	0.738	0.85	0.922	0.737	0.764	0.793	0.65	0.58	0.745	0.667	0.556	0.688	0.663	0.948	0.638	0.818	0.582	0.706	0.681	0.638	0.717	0.614	0.667	0.749	0.723		0.967	0.831	0.854	0.861	1.029	0.808	0.604	0.81	0.757	0.423
	68.08	0.43	1.024	0.58	0.594	0.996	0.81	1.141	0.922	0.554	0.577	0.674	0.736	0.659	0.859	0.856	0.996	0.75	0.682	0.616	0.691	0.774	0.582	0.451	0.665	0.682	0.795	0.674	0.846	0.551	0.839	0.677	0.629	0.683	0.563	0.668	0.762	0.728		1.017	1.231	0.789	0.899	0.816	0.905	0.681	0.852	0.768	0.403
	69.56	0.398	0.791	0.508	0.621	0.787	0.596	1.289	0.76	0.584	0.664	0.572	0.712	0.76	0.908	0.872	0.905	0.666	0.849	0.687	0.643	0.66	0.652	0.341	0.72	0.674	0.94	0.659	0.846	0.564	0.719	0.666	0.595	0.629	0.572	0.668	0.73	0.781		0.989	0.932	0.801	0.846	1.088	0.806	0.684	0.866	0.764	0.399
	71.04	0.396	0.82	0.568	0.711	0.754	0.646	1.157	1.002	0.483	0.681	0.592	0.731	0.716	1.032	0.868	0.68	0.641	0.589	0.58	0.633	0.878	0.575	0.756	0.623	0.733	0.849	0.672	0.704	0.545	0.783	0.672	0.622	0.734	0.581	0.674	0.786	0.798		0.969	1.017	0.769	0.827	1.058	0.806	0.712	0.872	0.76	0.448
	72.52	0.419	0.845	0.498	0.651	0.936	0.563	0.913	0.737	0.503	0.671	0.612	0.723	0.64	1.08	0.871	0.935	0.773	1.116	0.659	0.692	0.785	0.547	0.505	0.555	0.692	0.949	0.631	0.781	0.591	0.774	0.707	0.562	0.771	0.582	0.733	0.783	0.779		0.959	1.025	0.836	0.859	0.974	0.888	0.633	0.861	0.766	0.399
	74	0.373	0.824	0.534	0.644	0.801	0.531	1.198	0.794	0.562	0.726	0.741	0.793	0.67	0.921	0.901	1.149	0.85	1.083	0.546	0.746	0.638	0.793	0.527	0.663	0.907	0.913	0.707	0.698	0.611	0.694	0.685	0.612	0.707	0.629	0.715	0.82	0.756		0.987	0.926	0.836	0.856	0.857	0.898	0.688	0.863	0.778	0.411
	75.48	0.432	0.818	0.56	0.684	0.762	0.618	0.784	0.648	0.514	0.586	0.744	0.821	0.702	1.042	0.91	0.946	0.62	0.794	0.612	0.764	0.822	0.796	0.801	0.629	0.613	0.818	0.704	0.717	0.619	0.96	0.699	0.62	0.716	0.591	0.698	0.794	0.771		1.003	0.944	0.774	0.932	0.841	0.84	0.675	0.837	0.808	0.416
	76.96	0.421	0.906	0.542	0.618	1.041	0.507	0.954	0.862	0.553	0.671	0.673	0.732	0.679	0.879	0.847	0.757	0.636	0.765	0.608	0.929	0.706	0.757	0.465	0.61	0.743	0.856	0.719	0.728	0.538	0.851	0.662	0.617	0.656	0.641	0.726	0.776	0.854		0.958	0.935	0.788	0.871	0.907	0.89	0.731	0.871	0.778	0.447
	78.44	0.438	0.742	0.543	0.675	1.091	0.482	0.752	0.85	0.569	0.556	0.628	0.721	0.685	0.799	0.881	0.78	0.977	0.889	0.65	0.876	0.759	0.875	0.638	0.595	0.609	0.859	0.712	0.736	0.593	0.838	0.752	0.548	0.706	0.645	0.697	0.765	0.819		0.988	0.787	0.759	0.883	0.741	0.757	0.648	0.816	0.778	0.446
	79.92	0.426	0.937	0.598	0.678	0.633	0.524	1.042	1.166	0.546	0.599	0.652	0.733	0.664	0.89	0.882	0.987	0.808	1.359	0.689	0.793	0.66	0.743	0.419	0.554	0.772	0.997	0.711	0.783	0.59	0.935	0.731	0.59	0.664	0.621	0.689	0.759	0.814		0.979	0.969	0.766	0.9	0.984	0.884	0.705	0.854	0.803	0.433
	81.4	0.466	0.845	0.52	0.792	0.93	0.484	0.978	0.886	0.5	0.749	0.696	0.781	0.705	0.931	0.838	0.732	0.669	0.93	0.75	0.874	0.917	0.631	0.43	0.638	0.716	0.932	0.691	0.808	0.64	0.868	0.731	0.656	0.639	0.626	0.736	0.762	0.802		0.997	0.936	0.707	0.818	0.918	1.043	0.672	0.971	0.767	0.436
	82.88	0.433	0.884	0.549	0.705	1.271	0.459	0.798	0.934	0.568	0.634	0.674	0.688	0.671	1.023	0.915	1.094	0.811	1.105	0.717	0.801	0.766	0.568	0.535	0.561	0.693	0.918	0.73	0.759	0.669	0.798	0.759	0.627	0.764	0.598	0.767	0.764	0.863		1.011	0.972	0.771	0.818	0.783	0.991	0.755	0.804	0.777	0.454
	84.36	0.411	0.922	0.588	0.606	1.082	0.424	0.992	0.976	0.707	0.529	0.633	0.75	0.661	0.811	0.898	0.85	0.771	1.232	0.721	0.858	0.773	0.626	0.729	0.651	0.673	0.923	0.751	0.778	0.597	0.853	0.67	0.601	0.726	0.596	0.761	0.755	0.811		0.974	1.099	0.763	0.826	0.937	1.077	0.708	0.892	0.807	0.403
	85.84	0.429	1.016	0.552	0.724	0.858	0.37	0.588	0.809	0.635	0.542	0.756	0.783	0.737	0.98	0.825	0.853	0.7	0.771	0.662	0.871	0.837	0.564	0.611	0.677	0.71	0.916	0.822	0.795	0.617	0.805	0.714	0.583	0.7	0.58	0.789	0.788	0.817		0.945	0.952	0.794	0.889	0.679	1.028	0.716	0.855	0.727	0.428
	87.32	0.418	0.971	0.567	0.761	0.989	0.432	0.998	0.916	0.537	0.596	0.72	0.698	0.726	0.969	0.919	0.997	0.753	0.959	0.773	0.91	0.774	0.785	0.396	0.652	0.724	0.871	0.734	0.811	0.666	0.918	0.691	0.663	0.804	0.588	0.782	0.81	0.782		1	1.198	0.804	0.796	1.098	0.838	0.696	0.864	0.79	0.429
Quantifications of Lifeact-GFP FRAP half-time, stable and mobile fraction in spines of cultured hippocampal neurons treated as indicated. Values were normalized to respective untreated control.
5 min	half-time			stable fraction			mobile fraction				Two-tailed unpaired Student’s t-test	Adjusted P Value
	control	rVEGFD		PBS	VEGFD		PBS	VEGFD
	26.185	6.887		0.240406	0.048382		0.759594	0.95162		half-time	control vs. rVEGFD	0.6859
	8.9485	6.598		0.306727	0.226874		0.693273	0.77313		stable fraction	control vs. rVEGFD	0.5401
	12.9063	24.38		0.24271	0.0649573		0.75729	0.93504		mobile fraction	control vs. rVEGFD	0.5345
	30.7467	20.9		0.355769	0.0529401		0.644231	0.94706
	6.14033	15.0633		0.291338	0.242596		0.708662	0.7574
	16.06	31.84		0.100998	0.403806		0.899002	0.59619
	13.716	13.1297		0.128726	0.247155		0.871274	0.75284
	19.957	14.185		0.262885	0.35283		0.737115	0.64717
	19.67	23.25		0.378536	0.296413		0.621464	0.70359
	24.0767	5.798		0.335787	0.0685837		0.664213	0.93142
	7.619	7.0485		0.146939	0.211954		0.853061	0.78805
		10.516			0.0920874			0.90791
	22.79	31.87		0.270305	0.50324		0.729695	0.49676
	24.4133	14.1767		0.256864	0.238984		0.743136	0.76102
	25.51	7.543		0.271247	0.426055		0.723184	0.57394
	6.809	29.605		0.271247	0.228293		0.728753	0.77171
15 min	half-time			stable fraction			mobile fraction				Two-tailed unpaired Student’s t-test	Adjusted P Value
	control	VEGFD		PBS	VEGFD		PBS	VEGFD
	10.897			0.0793145			0.920686			half-time	control vs. rVEGFD	0.5515
	19.64	21.57		0.296221	0.363321		0.703779	0.63668		stable fraction	control vs. rVEGFD	0.4236
	8.4515			0.380725			0.619275			mobile fraction	control vs. rVEGFD	0.4807
	7.271			0.2675			0.7325
	22.8733	13.9067		0.326592	0.0822746		0.673408	0.91773
	13.66	27.08		0.287398	0.227416		0.712602	0.77258
	5.246	25.0233		0.140252	0.585485		0.859748	0.41452
		10.0113			0.283654			0.71635
	4.346	12.4995		0.0434783	0.403374		0.956522	0.59663
	27.41	16.1195		0.433655	0.225058		0.566345	0.77494
	12.3125	20.93		0.463256	0.506023		0.536744	0.49398
	18.87	6.0605		0.113152	0.196062		0.886848	0.80394
	6.391	14.135		0.279672	0.297784		0.720328	0.70222
	18.89	17.15		0.317889	0.188335		0.682111	0.81166
	36.24	17.53		0.406667	0.453356		0.528007	0.54664
	22.59	25.47		0.406667	0.418138		0.593333	0.58186
30 min	half-time			stable fraction			mobile fraction				Mann-Whitney test	Adjusted P Value
	control	VEGFD		PBS	VEGFD		PBS	VEGFD
	27.196			0.17409			0.82591			half-time	control vs. rVEGFD	0.4013
	10.59	7.0975		0.12391	0.125995		0.87609	0.87401
	33.4467	10.3593		0.29982	0.163044		0.70018	0.83696			Two-tailed unpaired Student’s t-test	Adjusted P Value
	12.19	26.321		0.14779	0.210166		0.85221	0.78983
	11.515	11.657		0.20832	0.377757		0.79168	0.62224		stable fraction	control vs. rVEGFD	0.3047
		15.541			0.264403			0.7356		mobile fraction	control vs. rVEGFD	0.309
	10.41	8.2595		0.07074	0.191		0.92926	0.809
	20.37	29.9967		0.35183	0.437379		0.64817	0.56262
	10.8	13.72		0.03912	0.175159		0.96088	0.82484
	13.28	24.5967		0.10255	0.236454		0.89745	0.76355
	28.9733	35.3567		0.28017	0.350087		0.71983	0.64991
	32.05	16.7733		0.28263	0.128826		0.71737	0.87117
	19.7237	12.533		0.22827	0.201873		0.77173	0.79813
	28.6833	10.97		0.22046	0.137912		0.77514	0.86209
	34.9433	22.99		0.22046	0.272165		0.77954	0.72784
[truncated: 156 more columns]

## Sheet: Fig. 1c
Atomic force microscopy measurements on the soma and proximal dendrites of cultured hippocampal neurons with or without rVEGFD treatment.
	control	rVEGFD		Mann-Whitney test	Adjusted P Value
	536	327
	216	409		control vs. rVEGFD	0.004
	375	496
	313	337
	293	414
	416	393
	402	373
	260	435
	240	474
	349	423
	260	360
	313	475
	302	362
	279	378
	292	468
	286	423
	283	432
	422	331
	279	406
	307	416
	327	498
	277	381
	303	314
	311	406
	337	476
	294	348
	268	414
	283	398
	207	318
	450	369
	238
	208	234
	291	177
	326	306
	199	235
	215	329
	234	265
	202	204
	253	213
	261	281
	245	290
	267	232
	284	176
	206	257
	246	181
	266	241
	208	450
	259	199
	250	214
	243	568
	234	223
	253	214
	289	219
	227	413
	223	202
	201	209
	243	276
	203	316
		189
		220
		193
	136	221
	114	177
	195	246
	166	298
	137	201
	192	178
	228	188
	189	157
	154	201
	126	192
	137	176
	130	137
	131	203
	159	190
	143	187
	154	150
	135	177
	145	136
	131	196
	163	177
	139	198
	144	283
	184	212
	188	164
	177	287
	143	246
	199	209
	137	313
	179	398
	212	169

## Sheet: Fig. 1f
EB3-GFP comet speed, lifetime, density, and percentage of anterograde comet movements in cultured hippocampal neurons treated as indicated normalized on baseline and respective untreated control.
	speed	lifetime	comet density	% anterograde			One sample t-test	Adjusted P Value
	0.874203	1.54998	0.857639	1.14817
	0.842777	1.2028	1.00401	1.0571			speed	0.0046
	0.950692	1.08023	0.842935	1.10673			lifetime	0.0493
	0.939466	1.13135	0.925124	1.18785			comet density	0.9467
	0.87583	1.32294	1.02114	0.965786			% anterograde	0.2427
	0.952918	0.984573	1.3834	0.895926

## Sheet: Fig. 2a
QRT-PCR analysis of VEGFD mRNA expression in cultured hippocampal neurons with or without treatment of bicuculline (Bic) for 1, 4 or 24 h. Values are normalized on gusb and control.
	control	1 h Bic	4 h Bic	24 h Bic		One-way ANOVA followed by Dunnett’s post hoc test	Adjusted P Value
	1	0.902	0.588	0.081
	1	0.96	0.794	0.184		control vs. 1 h Bic	0.1779
	1	0.902	0.771	0.096		control vs. 4 h Bic	<0.0001
	1	0.931	0.663	0.086		control vs. 24 h Bic	<0.0001

## Sheet: Fig. 2b
QRT-PCR analysis of cFos mRNA expression in cultured hippocampal neurons with or without treatment of bicuculline (Bic) for 1, 4 or 24 h. Values are normalized on gusb and control.
	control	1 h Bic	4 h Bic	24 h Bic		One-way ANOVA followed by Dunnett’s post hoc test	Adjusted P Value
	1	57.513	44.098	5.647
	1	49.072	60.514	7.539		control vs. 1 h Bic	<0.0001
	1	76.364	83.338	10.794		control vs. 4 h Bic	<0.0001
	1	83.162	82.352	9.442		control vs. 24 h Bic	0.7415

## Sheet: Fig. 2c
QRT-PCR analysis of VEGFD mRNA expression in cultured hippocampal neurons with or without treatment of BDNF for 4 h. Values are normalized on gusb and control.
	control	4 h BDNF		One sample t-test	P Value
	1	0.547
	1	0.551		4 h BDNF	0.0216
	1	0.883
	1	0.613

## Sheet: Fig. 2d
ELISA analysis of VEGFD expression in homogenates of cultured hippocampal neurons with or without treatment of bicuculline (Bic) for 1, 4 or 24 h.
	control	1 h Bic	4 h Bic	24 h Bic		One-way ANOVA followed by Dunnett’s post hoc test	Adjusted P Value
	12.4581	10.9497	9.89062	8.77293
	10.6896	11.2071	7.57501	9.34021		control vs. 1 h Bic	0.8919
	13.4233	12.702	10.6896	7.88365		control vs. 4 h Bic	0.0553
						control vs. 24 h Bic	0.0193

## Sheet: Fig. 2e
ELISA analysis of VEGFD expression in medium of cultured hippocampal neurons with or without treatment of bicuculline (Bic) for 1, 4 or 24 h.
	control	1 h Bic	4 h Bic	24 h Bic		One-way ANOVA followed by Dunnett’s post hoc test	Adjusted P Value
	25.7166	20.5641	12.2122	7.2592
	25.9326	20.994	11.4619	8.48206		control vs. 1 h Bic	0.3333
	27.2342	27.6705	14.8264	3.87754		control vs. 4 h Bic	0.0005
						control vs. 24 h Bic	<0.0001

## Sheet: Fig. 2f
QRT-PCR analysis of VEGFR3 mRNA expression in cultured hippocampal neurons with or without treatment of bicuculline (Bic) for 1, 4 or 24 h. Values are normalized on gusb and control.
	control	1 h Bic	4 h Bic	24 h Bic		One-way ANOVA followed by Dunnett’s post hoc test	Adjusted P Value
	1	1.06025	0.883858	1.8952
	1	0.804223	0.624229	1.58922		control vs. 1 h Bic	0.989
	1	1.00013	0.934738	1.0459		control vs. 4 h Bic	0.8707
	1	0.963486	1.1307	1.01847		control vs. 24 h Bic	0.1084

[truncated: 84 more sheets: Fig. 2g, Fig. 2i, Fig. 2j, Fig. 3d, Fig. 3e, Fig. 3f, Fig. 3j, Fig. 3k, Fig. 3l, Fig. 3o, Fig. 3p, Fig. 3q, Fig. 3t, Fig. 4d, Fig. 4e, Fig. 4f, Fig. 4g, Fig. 4i, Fig. 4j, Fig. 4k …]
